# Supplementary material for: Clinical Outcomes of Severe Lassa Fever in West Africa: A Systematic Review and Meta-Analysis
Source: Int J Environ Res Public Health. 2025 Sep 30;22(10):1504. doi: 10.3390/ijerph22101504 (PMC12562845; doi:10.3390/ijerph22101504)
Supplement: Supplementary file 1 [file ijerph-22-01504-s001.zip]

Archive with 4 entries (3 files):
- ijerph-3771749-supplementary/
- ijerph-3771749-supplementary/Supplementary File 1 Search strategy.pdf
- ijerph-3771749-supplementary/Supplementary file 2 PRISMA_checklist.pdf
- ijerph-3771749-supplementary/Supplementary File 3 Extraction sheet Kappa score.xlsx
