# Supplementary material for: Clinical Outcomes of Severe Lassa Fever in West Africa: A Systematic Review and Meta-Analysis
Source: Int J Environ Res Public Health. 2025 Sep 30;22(10):1504. doi: 10.3390/ijerph22101504 (PMC12562845; doi:10.3390/ijerph22101504)
Supplement: Supplementary file 1 [file ijerph-22-01504-s001.zip › ijerph-3771749-supplementary/Supplementary File 3 Extraction sheet Kappa score.xlsx]

## Sheet: Study Extraction Sheet
Ref.	Title	First Author	Study Type	Were the two groups similar and recruited from the same population?	Were the exposures measured similarly to assign people to both exposed and unexposed groups?	Was the exposure measured in a valid and reliable way?	Were confounding factors identified?	Were strategies to deal with confounding factors stated?	Were the groups/participants free of the outcome at the start of the study (or at the moment of exposure)?	Were the outcomes measured in a valid and reliable way?	Was the follow up time reported and sufficient to be long enough for outcomes to occur?	Was follow up complete, and if not, were the reasons to loss to follow up described and explored?	Were strategies to address incomplete follow up utilized?	Was appropriate statistical analysis used?	JBI Cohort Checklist Scores
1	Presentation and outcomes of Lassa fever in children in Nigeria: a prospective cohort study (LASCOPE)	Duvignuad et al., 2024	prospective cohort	Yes	Yes	Yes	Yes	No	Yes	Yes	Yes	Yes	Not applicable	Yes	9
2	Positivity rate, Predictors, and Outcome of Paediatric Lassa fever Disease (LFD) in a Lassa fever Endemic State, Southeast Nigeria	Orji et al., 2022	Prospective cohort	Yes	Yes	Yes	Yes	No	Yes	Yes	Yes	Yes	Not applicable	Yes	9
3	Exposure incidents and outcome of Lassa fever virus (LASV) infection among healthcare workers in Nigeria, 2019	Saleh et al., 2020	retrospective cohort	Yes	Yes	Yes	Yes	No	Yes	Yes	Yes	Yes	Not applicable	Yes	9
4	Factors affecting outcome in reverse transcriptase‑polymerase chain reaction‑positive Lassa fever patients with acute kidney injury: a retrospective analysis	Abdu et al., 2022	retrospective cohort	Yes	Yes	Yes	Yes	No	Yes	Yes	Yes	Yes	Not applicable	Yes	9
5	The Impact and Morphology of Anaemia among Lassa Fever Patients Treated in a Dedicated Treatment Centre in South West Nigeria	Owhin et al., 2020	retrospective observational	Yes	Yes	Yes	Yes	No	Yes	Yes	Yes	Yes	Not applicable	Yes	9
6	Caseload and Case Fatality of Lassa Fever in Nigeria, 2001-2018: A Specialist Center's Experience and Its Implications.	Akpede et al., 2019	retrospective cohort	Yes	Yes	Yes	Yes	No	Yes	Yes	Yes	Yes	Not applicable	Yes	9
7	Clinical and laboratory predictors of Lassa fever outcome in a dedicated treatment facility in Nigeria: a retrospective, observational cohort study.	Okokhere et al., 2018	observational cohort	Yes	Yes	Yes	Yes	No	Yes	Yes	Yes	Yes (discharged against medical advice)	Not applicable	Yes	9
8	Constraints in the diagnosis and treatment of Lassa Fever and the effect on mortality in hospitalized children and women with obstetric conditions in a rural district hospital in Sierra Leone.	Dahmane et al., 2014	retrospective cohort	Yes	Yes	No	Yes	No	Yes	Yes	Yes	Yes	Not applicable	Yes	8
9	Trend of Lassa fever cases and factors associated with mortality in Liberia, 2016 - 2021: a secondary data analysis	Dwalu et al., 2024	retrospective cohort	Yes	Yes	Yes	Yes	No	Yes	Yes	Yes	Yes	Not applicable	Yes	9
10	Lassa fever 2016 outbreak in Plateau State, Nigeria—The changing epidemiology and clinical presentation	Shehu et al., 2018	retrospective cohort	Yes	Yes	Yes	Yes	No	Yes	Yes	Yes	Yes	Not applicable	Yes	9
11	Acute kidney injury and mortality in pediatric Lassa fever versus question of access to dialysis	Adetunji et al., 2021	retrospective cohort	Yes	Yes	Yes	Yes	No	Yes	Yes	Yes	Yes	Not applicable	Yes	9
12	Lassa Fever among Children in Eastern Province, Sierra Leone: A 7-year Retrospective Analysis (2012-2018).	Samuels et al., 2020	retrospective cohort	Yes	Yes	No	Yes	No	Yes	Yes	Yes	Yes	Not applicable	Yes	8
13	Retrospective Cohort Study of Lassa Fever in Pregnancy, Southern Nigeria	Okogbenin et al., 2019	retrospective cohort	Yes	Yes	Yes	Yes	No	Yes	Yes	Yes	Yes	Not applicable	Yes	9
14	Clinical and laboratory predictors of Lassa fever outcome in a dedicated treatment facility in Nigeria: a retrospective, observational cohort study.	Okokhere et al., 2018	retrospective cohort	Yes	Yes	Yes	Yes	No	Yes	Yes	Yes	Yes	Not applicable	Yes	9
15	Prevalence and outcome of Lassa fever among hospitalized patients in Ebonyi State, Nigeria, 2018-2019	Nwafor et al., 2020	retrospective cohort	Yes	Yes	Yes	Yes	No	Yes	Yes	Yes	Yes	Not applicable	Yes	9
16	Epidemiologic and Clinical Features of Lassa Fever Outbreak in Nigeria , January 1-May 6, 2018	Ilori et al., 2019	retrospective cohort	Yes	Yes	Yes	Yes	No	Yes	Yes	Yes	Yes	Not applicable	Yes	9
17	Lassa fever outcomes and prognostic factors in Nigeria (LASCOPE): a prospective cohort study	Duvignuad et al., 2020	prospective cohort	Yes	Yes	Yes	Yes	No	Yes	Yes	Yes	Yes	Not applicable	Yes	9
18	Mortality Among Confirmed Lassa Fever Cases During the 2015-2016 Outbreak in Nigeria	Buba et al., 2018	retrospective cohort	Yes	Yes	No	Yes	No	Yes	Yes	Yes	Yes	Not applicable	Yes	9
19	Mortality among confirmed Lassa Fever cases in Ondo State, Nigeria, January 2017- March 2019: A cross sectional study	Ilesanmi et al. 2022	retrospective cohort	Yes	Yes	No	Yes	No	Yes	Yes	Yes	Yes	Not applicable	Yes	9
33.
34.
35.
36.
37.
38.
39.
40.
41.
42.
43.
44.
45.
46.
47.
48.
49.
50.
51.
52.
53.
54.
55.
56.
57.
58.
59.
60.
61.
62.
63.

## Sheet: Kappa score analysis
	Study Title	O.T.O.	M.O.S.		Contingency Table					Formular	Values	Kappa Score
1	Presentation and outcomes of Lassa fever in children in Nigeria: a prospective cohort study (LASCOPE)	YES	YES				O.T.O. - No	O.T.O. - Yes		Count of Agree-No	0	0.815534
2	Prevalence, pattern and outcome of pediatric Lassa fever disease (LFD) in a tertiary hospital, southeast Nigeria	YES	YES			M.O.S. - No	0	1		Count of Agree-Yes	16
3	Exposure incidents and outcome of Lassa fever virus (LASV) infection among healthcare workers in Nigeria, 2019	YES	YES			M.O.S - Yes	2	16		Total Number of observations	19
4	Factors affecting outcome in reverse transcriptase‑polymerase chain reaction‑positive Lassa fever patients with acute kidney injury: a retrospective analysis	NO	YES							Total count of No responses for O.T.O	2
5	The Impact and Morphology of Anaemia among Lassa Fever Patients Treated in a Dedicated Treatment Centre in South West Nigeria	YES	YES							Total count of Yes responses for O.T.O.	17
6	Caseload and Case Fatality of Lassa Fever in Nigeria, 2001-2018: A Specialist Center's Experience and Its Implications.	YES	YES							Total count of No responses for M.O.S.	1
7	Clinical and laboratory predictors of Lassa fever outcome in a dedicated treatment facility in Nigeria: a retrospective, observational cohort study.	YES	YES							Total count of Yes responses for M.O.S.	18
8	Constraints in the diagnosis and treatment of Lassa Fever and the effect on mortality in hospitalized children and women with obstetric conditions in a rural district hospital in Sierra Leone.	YES	YES
9	Trend of Lassa fever cases and factors associated with mortality in Liberia, 2016 - 2021: a secondary data analysis	NO	YES
10	Lassa fever 2016 outbreak in Plateau State, Nigeria—The changing epidemiology and clinical presentation	YES	NO
11	Acute kidney injury and mortality in pediatric Lassa fever versus question of access to dialysis	YES	YES
12	Lassa Fever among Children in Eastern Province, Sierra Leone: A 7-year Retrospective Analysis (2012-2018).	YES	YES
13	Retrospective Cohort Study of Lassa Fever in Pregnancy, Southern Nigeria	YES	YES
14	Clinical and laboratory predictors of Lassa fever outcome in a dedicated treatment facility in Nigeria: a retrospective, observational cohort study.	YES	YES
15	Prevalence and outcome of Lassa fever among hospitalized patients in Ebonyi State, Nigeria, 2018-2019	YES	YES
16	Epidemiologic and Clinical Features of Lassa Fever Outbreak in Nigeria , January 1-May 6, 2018	YES	YES
17	Lassa fever outcomes and prognostic factors in Nigeria (LASCOPE): a prospective cohort study	YES	YES
18	Mortality Among Confirmed Lassa Fever Cases During the 2015-2016 Outbreak in Nigeria	YES	YES
19	Mortality among confirmed Lassa Fever cases in Ondo State, Nigeria, January 2017- March 2019: A cross sectional study	YES	YES
